# Supplementary material for: Associations between Circulating SELENOP Level and Disorders of Glucose and Lipid Metabolism: A Meta-Analysis
Source: Antioxidants (Basel). 2022 Jun 27;11(7):1263. doi: 10.3390/antiox11071263 (PMC9311835; doi:10.3390/antiox11071263)
Supplement: Supplementary file 1 [file antioxidants-11-01263-s001.zip]

Archive with 1 entries (1 files):
- antioxidants-1740067-supplementary.pdf
